# Supplementary material for: Diagnostic yield and clinical relevance of expanded germline genetic testing for nearly 7000 suspected HBOC patients
Source: Eur J Hum Genet. 2023 May 15;31(8):925–30. doi: 10.1038/s41431-023-01380-2 (PMC10400578; doi:10.1038/s41431-023-01380-2)
Supplement: Supplementary file 1 — Table S1 [file 41431_2023_1380_MOESM1_ESM.xlsx]

## Sheet: Supplemet_Table_S1
Table S1: Reported variants across the various HBOC gene panels. Listed are the Panels recommended by ClinGen, Genomics England PanelApp and German HBOC Consortium. The compramised genes are given. The total amount of reported variants, solved cases and the respective diagnostic yield, based on the total of 6.941 individuals are given.
Gene panel	# of genes	genes	class 3	class 4/5	total	cases	Dx yield
HBOC core panel	14	ATM, BARD1, BRCA1, BRCA2, BRIP1, CDH1, CHEK2, NF1, PALB2, PTEN, RAD51C, RAD51D, STK11 and TP53	658	759	1417	1332	0.192
German BC consortiums Panel	11	ATM, BARD1, BRCA1, BRCA2, BRIP1, CDH1, CHEK2, PALB2, RAD51C, RAD51D and TP53	628	751	1379	1302	0.188
ClinGen: Breast Cancer Gene Curation Expert Panel	11	ATM, BARD1, BRCA1, BRCA2, CDH1, CHEK2, PALB2, PTEN, RECQL, STK11 and TP53	599	733	1332	1259	0.181
ClinGen: Ovarian Cancer Gene Curation Expert Panel	11	BRCA1, BRCA2, BRIP1, EPCAM, MLH1, MSH2, MSH6, PALB2, PMS2, RAD51C and RAD51D	344	564	908	887	0.128
Genomics England PanelApp: Inherited breast cancer and ovarian cancer	5	ATM, BRCA1, BRCA2, CHEK2 and PALB2	522	715	1237	1184	0.171
Genomics England PanelApp: Pertinent cancer susceptibility	5	BRCA1, BRCA2, PALB2, PTEN and TP53	275	541	816	800	0.115
Genomics England PanelApp: Familial breast cancer	26	AR, ATM, BARD1, BRCA1, BRCA2, BRIP1, CDH1, CHEK2, EPCAM, ESR1, MLH1, MSH2, MSH6, MUTHY, NBN, PALB2, PMS2, PTEN, PPM1D, RAD51C, RAD51D, RAD54L, RRAS2, STK11, TP53 and XRCC2	697	795	1492	1395	0.201
Hereditary Cancer Syndromes - Comprehensive Panel	123	ACD, AIP, AKT1, ALK, APC, ATM, AXIN2, BAP1, BARD1, BLM, BMPR1A, BRCA1, BRCA2, BRIP1, BUB1B, CASR, CBL, CDC73, CDH1, CDK4, CDKN1B, CDKN1C, CDKN2A, CDKN2B, CEP57, CFTR, CHEK2, CTNNA1, CTRC, DICER1, DIS3L2, EPAS1, EPCAM, EZH2, FAN1, FANCA, FANCB, FANCC, FANCD2, FANCE, FANCF, FANCG, FANCI, FANCL, FANCM, FH, FLCN, GNAS, GPC3, GPC4, GREM1, HOXB13, KIT, LZTR1, MAP2K1, MAP2K2, MAX, MDH2, MEN1, MET, MITF,…	825	713	1538	1431	0.2062
