# Supplementary material for: Diagnostic yield and clinical relevance of expanded germline genetic testing for nearly 7000 suspected HBOC patients
Source: Eur J Hum Genet. 2023 May 15;31(8):925–30. doi: 10.1038/s41431-023-01380-2 (PMC10400578; doi:10.1038/s41431-023-01380-2)
Supplement: Supplementary file 2 — Table S2 [file 41431_2023_1380_MOESM2_ESM.xlsx]

## Sheet: Supplement_Table_S2
Table S2: Reported variants in cases. Listed are all reported variants in genes, which were assocciated to the patients phenotyp. The ACMG-class corresponds to the ACMG classification at the time based on the available data. The gene class corresponds to the definition and gene set mentionted in the main text.
isyNetId	# variants per gene	ACMG-classification	gene	class
11117	1	class 3	PMS2	non-core gene
13218	1	class 4/5	BRCA2	HBOC core gene
13633	1	class 4/5	BRCA2	HBOC core gene
15947	1	class 3	BRCA1	HBOC core gene
15948	1	class 3	BRCA1	HBOC core gene
21167	1	class 4/5	CHEK2	HBOC core gene
21167	1	class 4/5	APC	non-core gene
21213	1	class 3	ATM	HBOC core gene
22826	1	class 4/5	CHEK2	HBOC core gene
22828	1	class 4/5	CHEK2	HBOC core gene
23612	1	class 4/5	BRCA1	HBOC core gene
25567	1	class 3	CDKN2A	non-core gene
28467	1	class 3	PALB2	HBOC core gene
28548	1	class 4/5	TP53	HBOC core gene
32645	1	class 3	BRCA2	HBOC core gene
32893	1	class 4/5	BRCA1	HBOC core gene
33204	1	class 3	BRCA2	HBOC core gene
33566	1	class 3	BRCA1	HBOC core gene
37423	1	class 3	BMPR1A	non-core gene
37423	1	class 3	PRKAR1A	non-core gene
37723	1	class 3	BRCA1	HBOC core gene
40712	1	class 3	ATM	HBOC core gene
41061	1	class 4/5	MUTYH	non-core gene
41184	1	class 3	CHEK2	HBOC core gene
41606	1	class 3	PALB2	HBOC core gene
41933	1	class 4/5	BRCA2	HBOC core gene
43686	1	class 4/5	BRCA1	HBOC core gene
44000	1	class 3	BRCA1	HBOC core gene
44000	1	class 3	CDH1	HBOC core gene
46323	1	class 4/5	BRCA1	HBOC core gene
46450	1	class 3	CHEK2	HBOC core gene
48256	1	class 3	CHEK2	HBOC core gene
48256	1	class 3	NBN	non-core gene
49175	1	class 3	ATM	HBOC core gene
49477	1	class 3	CDH1	HBOC core gene
50205	1	class 4/5	BRCA1	HBOC core gene
50311	1	class 3	STK11	HBOC core gene
50524	1	class 4/5	STK11	HBOC core gene
50555	1	class 3	ATM	HBOC core gene
54743	1	class 3	CHEK2	HBOC core gene
54743	1	class 3	FH	non-core gene
57121	1	class 4/5	MLH1	non-core gene
59199	1	class 3	STK11	HBOC core gene
60693	1	class 3	TP53	HBOC core gene
61265	1	class 3	CHEK2	HBOC core gene
63400	1	class 3	RAD51C	HBOC core gene
63406	1	class 3	RAD51D	HBOC core gene
63451	1	class 3	CDH1	HBOC core gene
63453	1	class 3	BRCA2	HBOC core gene
63678	1	class 3	BRCA2	HBOC core gene
63738	1	class 4/5	BRCA1	HBOC core gene
64169	1	class 4/5	RAD51D	HBOC core gene
64363	1	class 4/5	BRCA1	HBOC core gene
64453	1	class 3	BRCA1	HBOC core gene
64568	1	class 4/5	BRCA2	HBOC core gene
64570	1	class 3	BRCA2	HBOC core gene
64670	1	class 4/5	BRCA1	HBOC core gene
65091	1	class 4/5	BRCA1	HBOC core gene
65376	1	class 4/5	BRCA2	HBOC core gene
65563	1	class 3	BRCA2	HBOC core gene
65644	1	class 3	BRCA2	HBOC core gene
65759	1	class 3	BRCA1	HBOC core gene
65883	1	class 3	BRCA1	HBOC core gene
65884	1	class 4/5	BRCA2	HBOC core gene
65886	1	class 4/5	BRCA1	HBOC core gene
65925	1	class 4/5	BRCA2	HBOC core gene
66035	1	class 3	BRCA2	HBOC core gene
66036	1	class 4/5	BRCA1	HBOC core gene
66144	1	class 4/5	BRCA1	HBOC core gene
66263	1	class 3	BRCA2	HBOC core gene
66324	1	class 3	BRCA2	HBOC core gene
66324	1	class 4/5	ATM	HBOC core gene
66531	1	class 3	BRCA2	HBOC core gene
66766	1	class 4/5	BRCA2	HBOC core gene
66767	1	class 3	BRCA1	HBOC core gene
66955	1	class 3	BRCA2	HBOC core gene
66991	1	class 3	BRCA2	HBOC core gene
67063	1	class 3	BRCA2	HBOC core gene
67183	1	class 3	BRCA2	HBOC core gene
67272	1	class 4/5	BRCA2	HBOC core gene
67296	1	class 3	ATM	HBOC core gene
67296	1	class 4/5	PALB2	HBOC core gene
67303	1	class 4/5	BRCA1	HBOC core gene
67387	1	class 4/5	CHEK2	HBOC core gene
67438	1	class 4/5	BRCA1	HBOC core gene
67571	1	class 4/5	BRCA2	HBOC core gene
67782	1	class 3	ATM	HBOC core gene
68221	1	class 4/5	BRCA1	HBOC core gene
68293	1	class 3	BRCA1	HBOC core gene
68322	1	class 3	BRCA1	HBOC core gene
68511	1	class 4/5	BRCA2	HBOC core gene
68639	1	class 4/5	BRCA2	HBOC core gene
68660	1	class 4/5	BRIP1	HBOC core gene
68670	1	class 4/5	PALB2	HBOC core gene
68671	1	class 4/5	BRCA1	HBOC core gene
68890	1	class 4/5	BRCA2	HBOC core gene
69006	1	class 3	BRCA2	HBOC core gene
69009	1	class 4/5	BRCA2	HBOC core gene
69150	1	class 4/5	BRCA1	HBOC core gene
69186	1	class 4/5	BRCA1	HBOC core gene
69386	1	class 4/5	NBN	non-core gene
69465	1	class 3	BRCA2	HBOC core gene
69503	1	class 3	BRCA1	HBOC core gene
69507	1	class 4/5	BRCA1	HBOC core gene
69621	1	class 4/5	BRCA2	HBOC core gene
69634	1	class 4/5	BRCA2	HBOC core gene
69635	1	class 4/5	BRCA1	HBOC core gene
69822	1	class 4/5	ATM	HBOC core gene
69958	1	class 3	CHEK2	HBOC core gene
69985	1	class 4/5	BRCA2	HBOC core gene
70072	1	class 4/5	CHEK2	HBOC core gene
70129	1	class 4/5	BRCA1	HBOC core gene
70161	1	class 3	BRCA1	HBOC core gene
70166	1	class 3	BRCA2	HBOC core gene
70176	1	class 4/5	BRCA1	HBOC core gene
70177	1	class 4/5	BRCA2	HBOC core gene
70413	1	class 4/5	BRCA2	HBOC core gene
70430	1	class 4/5	BRCA1	HBOC core gene
70438	1	class 4/5	BRCA2	HBOC core gene
70478	1	class 4/5	BRCA2	HBOC core gene
70582	1	class 3	BRCA1	HBOC core gene
70591	1	class 4/5	BRCA2	HBOC core gene
70601	1	class 4/5	BRCA1	HBOC core gene
70611	1	class 4/5	BRCA1	HBOC core gene
70726	1	class 4/5	BRCA2	HBOC core gene
70730	1	class 4/5	BRCA1	HBOC core gene
70748	1	class 4/5	BRCA2	HBOC core gene
70755	1	class 4/5	BRCA1	HBOC core gene
70756	1	class 4/5	BRCA1	HBOC core gene
70772	1	class 4/5	BRCA2	HBOC core gene
71024	1	class 3	BRCA2	HBOC core gene
71072	1	class 3	BRCA1	HBOC core gene
71167	1	class 3	BRCA2	HBOC core gene
71240	1	class 3	BRCA1	HBOC core gene
71315	1	class 4/5	BRCA1	HBOC core gene
71350	1	class 4/5	BRCA1	HBOC core gene
71355	1	class 4/5	BRCA2	HBOC core gene
71407	1	class 3	BRCA2	HBOC core gene
71428	1	class 4/5	ATM	HBOC core gene
71573	1	class 3	CHEK2	HBOC core gene
71601	1	class 4/5	BRCA2	HBOC core gene
71639	1	class 4/5	CHEK2	HBOC core gene
71811	1	class 4/5	BRCA1	HBOC core gene
71814	1	class 3	BRCA2	HBOC core gene
71977	1	class 3	CDH1	HBOC core gene
71995	1	class 4/5	BRCA2	HBOC core gene
72121	1	class 4/5	BRCA2	HBOC core gene
72232	1	class 4/5	BRCA2	HBOC core gene
72267	1	class 4/5	BRCA1	HBOC core gene
72302	1	class 4/5	BRCA1	HBOC core gene
72410	1	class 4/5	BRCA2	HBOC core gene
72450	1	class 4/5	BRCA1	HBOC core gene
72465	1	class 4/5	BRCA1	HBOC core gene
72594	1	class 4/5	BRCA1	HBOC core gene
72598	1	class 4/5	BRCA2	HBOC core gene
72617	1	class 3	BRCA2	HBOC core gene
72708	1	class 4/5	BRCA1	HBOC core gene
72710	1	class 4/5	BRCA2	HBOC core gene
72711	1	class 4/5	BRCA1	HBOC core gene
72712	1	class 4/5	BRCA2	HBOC core gene
73118	1	class 4/5	BRCA1	HBOC core gene
73142	1	class 3	BRCA2	HBOC core gene
73146	1	class 4/5	CHEK2	HBOC core gene
73276	1	class 4/5	BRCA2	HBOC core gene
73284	1	class 4/5	BRCA2	HBOC core gene
73295	1	class 3	BRCA1	HBOC core gene
73468	1	class 3	BRCA1	HBOC core gene
73532	1	class 3	BRCA2	HBOC core gene
73641	1	class 4/5	BRCA1	HBOC core gene
73679	1	class 4/5	BRCA2	HBOC core gene
73712	1	class 3	APC	non-core gene
73957	1	class 4/5	BRCA2	HBOC core gene
74060	1	class 4/5	BRCA2	HBOC core gene
74254	1	class 3	BRCA1	HBOC core gene
74551	1	class 4/5	BRCA2	HBOC core gene
74579	1	class 4/5	BRCA1	HBOC core gene
74582	1	class 4/5	BRCA2	HBOC core gene
74680	1	class 4/5	BRCA1	HBOC core gene
74694	1	class 4/5	BRCA1	HBOC core gene
74730	1	class 4/5	BRCA2	HBOC core gene
74731	1	class 4/5	BRCA2	HBOC core gene
74874	1	class 4/5	BRCA2	HBOC core gene
74901	1	class 4/5	BRIP1	HBOC core gene
75037	1	class 4/5	BRCA1	HBOC core gene
75180	1	class 4/5	BRCA2	HBOC core gene
75180	1	class 3	MSH6	non-core gene
75205	1	class 4/5	BRCA1	HBOC core gene
75323	1	class 4/5	ATM	HBOC core gene
75334	1	class 3	BRCA1	HBOC core gene
75373	1	class 4/5	BRCA1	HBOC core gene
75457	1	class 4/5	PALB2	HBOC core gene
75476	1	class 4/5	BRCA2	HBOC core gene
75500	1	class 4/5	BRCA1	HBOC core gene
75524	1	class 3	BRCA2	HBOC core gene
75759	1	class 4/5	BRCA2	HBOC core gene
75796	1	class 4/5	BRCA2	HBOC core gene
75808	1	class 3	ATM	HBOC core gene
75821	1	class 4/5	BRCA1	HBOC core gene
75821	1	class 4/5	NBN	non-core gene
75942	1	class 3	BRCA1	HBOC core gene
76005	1	class 4/5	BRCA1	HBOC core gene
76056	1	class 4/5	CHEK2	HBOC core gene
76067	1	class 4/5	BRCA2	HBOC core gene
76146	1	class 4/5	BRCA2	HBOC core gene
76239	1	class 4/5	BRCA2	HBOC core gene
76498	1	class 4/5	BRCA2	HBOC core gene
76777	1	class 4/5	BRCA1	HBOC core gene
76778	1	class 4/5	ATM	HBOC core gene
76831	1	class 4/5	PALB2	HBOC core gene
76832	1	class 3	BRCA2	HBOC core gene
77050	1	class 4/5	BRCA2	HBOC core gene
77096	1	class 4/5	PALB2	HBOC core gene
77098	1	class 4/5	BRCA2	HBOC core gene
77164	1	class 3	BRCA1	HBOC core gene
77215	1	class 3	BRCA2	HBOC core gene
77337	1	class 4/5	PALB2	HBOC core gene
77452	1	class 4/5	BRCA1	HBOC core gene
77536	1	class 4/5	BRCA1	HBOC core gene
77570	1	class 4/5	BRCA1	HBOC core gene
77705	1	class 3	BRCA2	HBOC core gene
77733	1	class 4/5	BRCA2	HBOC core gene
77735	1	class 4/5	BRCA2	HBOC core gene
77863	1	class 3	BRCA1	HBOC core gene
77871	1	class 4/5	CHEK2	HBOC core gene
78192	1	class 4/5	BRCA2	HBOC core gene
78291	1	class 4/5	BRCA1	HBOC core gene
78358	1	class 4/5	NBN	non-core gene
78381	1	class 3	BRCA1	HBOC core gene
78416	1	class 4/5	BRCA2	HBOC core gene
78745	1	class 4/5	BRCA2	HBOC core gene
78779	1	class 4/5	CHEK2	HBOC core gene
78919	1	class 4/5	BRCA2	HBOC core gene
79173	1	class 4/5	BRCA1	HBOC core gene
79281	1	class 4/5	CHEK2	HBOC core gene
79357	1	class 3	PALB2	HBOC core gene
79359	1	class 4/5	CHEK2	HBOC core gene
79469	1	class 4/5	BRCA2	HBOC core gene
79476	1	class 3	BRCA2	HBOC core gene
79695	1	class 4/5	BRCA1	HBOC core gene
80086	1	class 4/5	CHEK2	HBOC core gene
80091	1	class 4/5	BRCA2	HBOC core gene
80102	1	class 4/5	RAD51D	HBOC core gene
80114	1	class 4/5	BRCA2	HBOC core gene
80268	1	class 4/5	BRCA2	HBOC core gene
80400	1	class 4/5	NBN	non-core gene
80513	1	class 4/5	ATM	HBOC core gene
80548	1	class 4/5	BRCA2	HBOC core gene
80561	1	class 3	BRCA1	HBOC core gene
80580	1	class 4/5	RECQL4	non-core gene
80783	1	class 4/5	BRCA1	HBOC core gene
80807	1	class 4/5	BRCA2	HBOC core gene
80959	1	class 4/5	CHEK2	HBOC core gene
81019	1	class 3	BRCA1	HBOC core gene
81161	1	class 4/5	BRCA2	HBOC core gene
81203	1	class 3	BRCA1	HBOC core gene
81348	1	class 4/5	ATM	HBOC core gene
81422	1	class 4/5	BRCA1	HBOC core gene
81615	1	class 3	PMS2	non-core gene
81720	1	class 3	BRCA2	HBOC core gene
81737	1	class 4/5	ATM	HBOC core gene
81830	1	class 4/5	CHEK2	HBOC core gene
81922	1	class 3	ATM	HBOC core gene
81983	1	class 3	ATM	HBOC core gene
81984	1	class 3	BRCA1	HBOC core gene
82218	1	class 3	BRCA2	HBOC core gene
82223	1	class 4/5	CHEK2	HBOC core gene
82225	1	class 3	BRCA2	HBOC core gene
82364	1	class 4/5	BRCA1	HBOC core gene
82444	1	class 3	BRCA2	HBOC core gene
82457	1	class 3	ATM	HBOC core gene
82473	1	class 4/5	BRCA1	HBOC core gene
82667	1	class 3	CHEK2	HBOC core gene
82726	1	class 3	CDH1	HBOC core gene
82922	1	class 3	PALB2	HBOC core gene
82937	1	class 3	BRCA1	HBOC core gene
82953	1	class 4/5	BRCA1	HBOC core gene
83091	1	class 4/5	CHEK2	HBOC core gene
83096	1	class 4/5	CHEK2	HBOC core gene
83111	1	class 3	BRCA2	HBOC core gene
83159	1	class 4/5	BRCA1	HBOC core gene
83181	1	class 3	MLH1	non-core gene
83210	1	class 4/5	BRCA2	HBOC core gene
83447	1	class 3	PALB2	HBOC core gene
83479	1	class 3	ATM	HBOC core gene
83492	1	class 4/5	PALB2	HBOC core gene
83493	1	class 3	CHEK2	HBOC core gene
83646	1	class 3	ATM	HBOC core gene
83678	1	class 3	BRCA2	HBOC core gene
83888	1	class 3	BRCA2	HBOC core gene
83888	1	class 3	ATM	HBOC core gene
83946	1	class 3	NBN	non-core gene
83951	1	class 3	CHEK2	HBOC core gene
83994	1	class 4/5	CHEK2	HBOC core gene
83994	1	class 4/5	PALB2	HBOC core gene
84012	1	class 3	ATM	HBOC core gene
84020	1	class 3	ATM	HBOC core gene
84025	1	class 4/5	BRCA2	HBOC core gene
84050	1	class 4/5	PALB2	HBOC core gene
84102	1	class 3	ATM	HBOC core gene
84353	1	class 3	ATM	HBOC core gene
84395	1	class 4/5	CHEK2	HBOC core gene
84402	1	class 4/5	BRCA2	HBOC core gene
84424	1	class 3	STK11	HBOC core gene
84793	1	class 3	PALB2	HBOC core gene
84801	1	class 3	BRCA2	HBOC core gene
84910	1	class 4/5	BRCA1	HBOC core gene
85198	1	class 4/5	CHEK2	HBOC core gene
85315	1	class 4/5	BRCA1	HBOC core gene
85326	1	class 4/5	BRCA1	HBOC core gene
85332	1	class 4/5	BRCA1	HBOC core gene
85570	1	class 3	BRCA1	HBOC core gene
85611	1	class 3	CHEK2	HBOC core gene
85619	1	class 4/5	BRCA1	HBOC core gene
85619	1	class 3	CHEK2	HBOC core gene
85786	1	class 4/5	ATM	HBOC core gene
85787	1	class 3	ATM	HBOC core gene
85788	1	class 4/5	CHEK2	HBOC core gene
85791	1	class 3	ATM	HBOC core gene
85878	1	class 3	ATM	HBOC core gene
86019	1	class 3	BRCA2	HBOC core gene
86043	1	class 4/5	BRCA1	HBOC core gene
86089	1	class 4/5	BRCA1	HBOC core gene
86283	1	class 3	PALB2	HBOC core gene
86379	1	class 3	NBN	non-core gene
86621	1	class 4/5	BRCA2	HBOC core gene
86680	1	class 4/5	NBN	non-core gene
86803	1	class 3	NBN	non-core gene
86803	1	class 3	PALB2	HBOC core gene
86854	1	class 4/5	BRCA2	HBOC core gene
86863	1	class 3	STK11	HBOC core gene
86863	1	class 4/5	PALB2	HBOC core gene
86882	1	class 4/5	BRCA2	HBOC core gene
87013	1	class 4/5	BRCA1	HBOC core gene
87038	1	class 3	CHEK2	HBOC core gene
87040	1	class 3	MSH6	non-core gene
87041	1	class 3	ATM	HBOC core gene
87095	1	class 3	CHEK2	HBOC core gene
87142	1	class 4/5	ATM	HBOC core gene
87167	1	class 4/5	PMS2	non-core gene
87357	1	class 4/5	BRCA2	HBOC core gene
87380	1	class 3	MLH1	non-core gene
87597	1	class 3	RAD51C	HBOC core gene
87603	1	class 3	ATM	HBOC core gene
87636	1	class 4/5	BRCA2	HBOC core gene
87641	1	class 3	BRCA2	HBOC core gene
87649	1	class 4/5	BRCA1	HBOC core gene
87775	1	class 3	RAD51D	HBOC core gene
87843	1	class 4/5	BRCA1	HBOC core gene
87843	1	class 3	CDH1	HBOC core gene
87935	1	class 4/5	PALB2	HBOC core gene
87938	1	class 3	CDH1	HBOC core gene
87995	1	class 4/5	BRCA2	HBOC core gene
88004	1	class 3	CHEK2	HBOC core gene
88006	1	class 4/5	BRCA2	HBOC core gene
88008	1	class 4/5	BRCA2	HBOC core gene
88016	1	class 3	BRIP1	HBOC core gene
88091	1	class 3	BRCA2	HBOC core gene
88344	1	class 3	BRCA1	HBOC core gene
88503	1	class 4/5	BRCA1	HBOC core gene
88643	1	class 3	NBN	non-core gene
88711	1	class 3	ATM	HBOC core gene
88750	1	class 4/5	BRCA1	HBOC core gene
88792	1	class 4/5	BRCA2	HBOC core gene
88792	1	class 3	CHEK2	HBOC core gene
89012	1	class 3	NF1	HBOC core gene
89026	1	class 3	ATM	HBOC core gene
89153	1	class 4/5	BRCA2	HBOC core gene
89164	1	class 3	RAD51D	HBOC core gene
89189	1	class 4/5	BRCA1	HBOC core gene
89206	1	class 3	ATM	HBOC core gene
89241	1	class 3	CDH1	HBOC core gene
89250	1	class 4/5	BRCA1	HBOC core gene
89367	1	class 3	PALB2	HBOC core gene
89385	1	class 4/5	BRCA1	HBOC core gene
89458	1	class 4/5	BRCA2	HBOC core gene
89659	1	class 3	ATM	HBOC core gene
89737	1	class 3	ATM	HBOC core gene
89748	1	class 4/5	RAD51D	HBOC core gene
89904	1	class 4/5	BRCA2	HBOC core gene
89907	1	class 3	CHEK2	HBOC core gene
89937	1	class 3	PALB2	HBOC core gene
90023	1	class 4/5	BRIP1	HBOC core gene
90058	1	class 3	RAD51D	HBOC core gene
90286	1	class 3	PALB2	HBOC core gene
90305	1	class 4/5	BRCA1	HBOC core gene
90421	1	class 3	PALB2	HBOC core gene
90425	1	class 4/5	PALB2	HBOC core gene
90429	1	class 3	CHEK2	HBOC core gene
90747	1	class 4/5	BRCA2	HBOC core gene
90760	1	class 3	ATM	HBOC core gene
90872	1	class 3	ATM	HBOC core gene
90873	1	class 3	ATM	HBOC core gene
90981	1	class 3	RAD51D	HBOC core gene
91149	1	class 4/5	BRCA1	HBOC core gene
91151	1	class 3	BRCA2	HBOC core gene
91279	1	class 3	ATM	HBOC core gene
91449	1	class 3	MSH6	non-core gene
91459	1	class 3	CHEK2	HBOC core gene
91521	1	class 4/5	BRCA1	HBOC core gene
91656	1	class 4/5	BRCA1	HBOC core gene
91829	1	class 3	CHEK2	HBOC core gene
92036	1	class 3	NBN	non-core gene
92176	1	class 4/5	BRCA1	HBOC core gene
92230	1	class 3	ATM	HBOC core gene
92351	1	class 4/5	BRCA1	HBOC core gene
92557	1	class 4/5	CHEK2	HBOC core gene
92559	1	class 3	BRCA1	HBOC core gene
92561	1	class 4/5	CHEK2	HBOC core gene
92884	1	class 4/5	BRCA2	HBOC core gene
92884	1	class 3	PALB2	HBOC core gene
92910	1	class 3	BRCA2	HBOC core gene
93073	1	class 3	CHEK2	HBOC core gene
93102	1	class 4/5	CHEK2	HBOC core gene
93183	1	class 3	NBN	non-core gene
93224	1	class 4/5	PMS2	non-core gene
93244	1	class 3	BRCA2	HBOC core gene
93331	1	class 4/5	BRCA1	HBOC core gene
93331	1	class 4/5	BRCA2	HBOC core gene
93331	1	class 4/5	PALB2	HBOC core gene
93379	1	class 3	CHEK2	HBOC core gene
93474	1	class 3	BRCA1	HBOC core gene
93598	1	class 4/5	BRCA1	HBOC core gene
93689	1	class 3	CHEK2	HBOC core gene
93834	1	class 3	CDH1	HBOC core gene
93875	1	class 4/5	BRCA2	HBOC core gene
94105	1	class 4/5	BRCA2	HBOC core gene
94130	1	class 4/5	NBN	non-core gene
94175	1	class 4/5	BRCA2	HBOC core gene
94205	1	class 3	CHEK2	HBOC core gene
94408	1	class 3	CDH1	HBOC core gene
94417	1	class 3	CHEK2	HBOC core gene
94421	1	class 4/5	BRCA2	HBOC core gene
94421	1	class 4/5	ATM	HBOC core gene
94500	1	class 4/5	STK11	HBOC core gene
94623	1	class 4/5	BRCA1	HBOC core gene
94761	1	class 3	ATM	HBOC core gene
94915	1	class 3	CHEK2	HBOC core gene
94988	1	class 3	CHEK2	HBOC core gene
94997	2	class 3	CHEK2	HBOC core gene
95054	1	class 3	RAD51C	HBOC core gene
95071	1	class 4/5	CHEK2	HBOC core gene
95146	1	class 4/5	PALB2	HBOC core gene
95151	1	class 3	CDH1	HBOC core gene
95321	1	class 4/5	BRCA2	HBOC core gene
95322	1	class 3	CDH1	HBOC core gene
95322	1	class 3	PALB2	HBOC core gene
95343	1	class 3	PALB2	HBOC core gene
95344	1	class 3	NBN	non-core gene
95348	1	class 4/5	CHEK2	HBOC core gene
95456	1	class 3	CHEK2	HBOC core gene
95829	1	class 4/5	BRCA1	HBOC core gene
95853	1	class 4/5	BRCA1	HBOC core gene
95947	1	class 4/5	RAD51D	HBOC core gene
95950	1	class 4/5	ATM	HBOC core gene
95950	1	class 4/5	PALB2	HBOC core gene
96142	1	class 4/5	CHEK2	HBOC core gene
96212	1	class 4/5	BRCA2	HBOC core gene
96236	1	class 4/5	BRCA1	HBOC core gene
96347	1	class 4/5	BRCA2	HBOC core gene
96381	1	class 3	BRCA1	HBOC core gene
96450	1	class 3	BRIP1	HBOC core gene
96729	1	class 4/5	RAD51D	HBOC core gene
96935	1	class 4/5	BRCA2	HBOC core gene
96949	1	class 3	ATM	HBOC core gene
97029	1	class 4/5	BRCA1	HBOC core gene
97111	1	class 4/5	BRCA1	HBOC core gene
97111	1	class 3	CHEK2	HBOC core gene
97163	1	class 4/5	CHEK2	HBOC core gene
97258	1	class 4/5	BRCA1	HBOC core gene
97363	1	class 3	BRCA1	HBOC core gene
97569	1	class 4/5	BRCA1	HBOC core gene
97582	1	class 3	ATM	HBOC core gene
97803	1	class 4/5	BRCA1	HBOC core gene
97835	1	class 3	NBN	non-core gene
97836	1	class 4/5	BRCA1	HBOC core gene
97956	1	class 3	ATM	HBOC core gene
97956	1	class 4/5	CHEK2	HBOC core gene
98093	1	class 3	PALB2	HBOC core gene
98243	1	class 4/5	BRCA1	HBOC core gene
98257	1	class 3	NBN	non-core gene
98258	1	class 4/5	BRCA1	HBOC core gene
98353	1	class 3	CHEK2	HBOC core gene
98355	1	class 4/5	BRCA1	HBOC core gene
98388	1	class 4/5	BRCA1	HBOC core gene
98597	1	class 4/5	BRCA2	HBOC core gene
98637	1	class 3	CHEK2	HBOC core gene
98674	1	class 4/5	BRCA1	HBOC core gene
98837	1	class 4/5	BRCA2	HBOC core gene
98885	1	class 4/5	BRCA2	HBOC core gene
98893	1	class 4/5	BRCA1	HBOC core gene
98967	1	class 3	ATM	HBOC core gene
99164	1	class 4/5	BRCA2	HBOC core gene
99242	1	class 3	BRCA2	HBOC core gene
99311	1	class 3	CHEK2	HBOC core gene
99318	1	class 4/5	CHEK2	HBOC core gene
99320	1	class 3	ATM	HBOC core gene
99384	1	class 3	ATM	HBOC core gene
99384	2	class 3	CHEK2	HBOC core gene
99473	1	class 3	ATM	HBOC core gene
99474	1	class 4/5	CHEK2	HBOC core gene
99500	1	class 4/5	NBN	non-core gene
99501	1	class 4/5	BRCA1	HBOC core gene
99501	1	class 4/5	RAD51D	HBOC core gene
99764	1	class 3	PALB2	HBOC core gene
99765	1	class 4/5	APC	non-core gene
100066	1	class 4/5	RAD51C	HBOC core gene
100069	1	class 4/5	CHEK2	HBOC core gene
100103	1	class 4/5	CHEK2	HBOC core gene
100235	1	class 3	CHEK2	HBOC core gene
100250	1	class 4/5	TP53	HBOC core gene
100309	1	class 4/5	CHEK2	HBOC core gene
100322	1	class 3	ATM	HBOC core gene
100342	1	class 3	CDH1	HBOC core gene
100346	1	class 3	CHEK2	HBOC core gene
100419	1	class 3	ATM	HBOC core gene
100427	1	class 4/5	BRCA2	HBOC core gene
100568	1	class 3	ATM	HBOC core gene
100613	1	class 3	BRCA2	HBOC core gene
100887	1	class 4/5	BRCA2	HBOC core gene
101066	1	class 3	BRCA2	HBOC core gene
101077	1	class 4/5	CHEK2	HBOC core gene
101453	1	class 3	CDH1	HBOC core gene
101463	1	class 3	BRCA2	HBOC core gene
101547	1	class 3	ATM	HBOC core gene
101584	1	class 4/5	BRCA1	HBOC core gene
102047	1	class 3	PALB2	HBOC core gene
102049	1	class 3	ATM	HBOC core gene
102257	1	class 4/5	NBN	non-core gene
102351	1	class 4/5	BRCA1	HBOC core gene
102363	1	class 4/5	PALB2	HBOC core gene
102364	1	class 3	CHEK2	HBOC core gene
102554	1	class 3	BRCA1	HBOC core gene
102602	1	class 4/5	NBN	non-core gene
102702	1	class 4/5	ATM	HBOC core gene
102734	1	class 3	ATM	HBOC core gene
102789	1	class 3	CDH1	HBOC core gene
103111	1	class 4/5	BRCA1	HBOC core gene
103179	1	class 4/5	BRCA2	HBOC core gene
103309	1	class 3	ATM	HBOC core gene
103341	1	class 4/5	BRCA1	HBOC core gene
103341	1	class 3	CHEK2	HBOC core gene
103432	1	class 4/5	ATM	HBOC core gene
103729	1	class 4/5	BRCA1	HBOC core gene
103738	1	class 4/5	BRCA2	HBOC core gene
103744	1	class 3	CHEK2	HBOC core gene
103998	1	class 4/5	CHEK2	HBOC core gene
104200	1	class 4/5	BRCA1	HBOC core gene
104484	1	class 4/5	CHEK2	HBOC core gene
104489	1	class 4/5	BRCA1	HBOC core gene
104672	1	class 4/5	ATM	HBOC core gene
104785	1	class 4/5	BRCA2	HBOC core gene
104786	1	class 3	BRCA2	HBOC core gene
104860	1	class 3	CHEK2	HBOC core gene
104860	1	class 4/5	CHEK2	HBOC core gene
104860	1	class 4/5	PALB2	HBOC core gene
104906	1	class 3	STK11	HBOC core gene
104988	1	class 3	TP53	HBOC core gene
105103	1	class 3	BRCA2	HBOC core gene
105106	1	class 3	ATM	HBOC core gene
105106	1	class 4/5	ATM	HBOC core gene
105108	1	class 3	ATM	HBOC core gene
105294	1	class 3	BRCA2	HBOC core gene
105411	1	class 4/5	BRCA2	HBOC core gene
105412	1	class 3	BRCA2	HBOC core gene
105412	1	class 4/5	BRCA1	HBOC core gene
105430	1	class 3	CDH1	HBOC core gene
105431	1	class 4/5	BRCA1	HBOC core gene
105450	1	class 4/5	ATM	HBOC core gene
105452	1	class 3	ATM	HBOC core gene
105603	1	class 3	NBN	non-core gene
105697	1	class 3	NBN	non-core gene
105734	1	class 4/5	NBN	non-core gene
105772	1	class 4/5	BRCA1	HBOC core gene
105846	1	class 3	MSH6	non-core gene
105871	1	class 3	ATM	HBOC core gene
105919	1	class 4/5	BRCA2	HBOC core gene
105948	1	class 3	NBN	non-core gene
106028	1	class 3	BRCA1	HBOC core gene
106056	1	class 4/5	BRCA1	HBOC core gene
106154	1	class 3	ATM	HBOC core gene
106167	1	class 3	BRCA1	HBOC core gene
106329	1	class 4/5	BRCA1	HBOC core gene
106424	1	class 4/5	BRCA2	HBOC core gene
106424	1	class 3	ATM	HBOC core gene
106433	1	class 3	ATM	HBOC core gene
106433	1	class 4/5	CHEK2	HBOC core gene
106441	1	class 3	CHEK2	HBOC core gene
106557	1	class 3	ATM	HBOC core gene
106718	1	class 3	ATM	HBOC core gene
106762	1	class 3	RAD51D	HBOC core gene
106765	1	class 4/5	CHEK2	HBOC core gene
106791	1	class 3	MUTYH	non-core gene
106824	1	class 4/5	BRCA1	HBOC core gene
107061	1	class 4/5	BRCA2	HBOC core gene
107061	1	class 3	ATM	HBOC core gene
107061	1	class 3	PALB2	HBOC core gene
107085	1	class 3	CDH1	HBOC core gene
107102	1	class 4/5	ATM	HBOC core gene
107119	1	class 3	STK11	HBOC core gene
107377	1	class 4/5	CHEK2	HBOC core gene
107431	1	class 3	BRCA1	HBOC core gene
107602	1	class 3	PALB2	HBOC core gene
107618	1	class 3	CHEK2	HBOC core gene
107804	1	class 3	CHEK2	HBOC core gene
107814	1	class 3	BRCA2	HBOC core gene
107814	1	class 4/5	BRCA2	HBOC core gene
107814	1	class 3	CDH1	HBOC core gene
107815	1	class 3	BRCA2	HBOC core gene
107866	1	class 4/5	BRCA1	HBOC core gene
108050	1	class 3	CDH1	HBOC core gene
108075	1	class 3	CHEK2	HBOC core gene
108464	1	class 4/5	BRCA1	HBOC core gene
108511	1	class 4/5	BRCA2	HBOC core gene
108553	1	class 4/5	BRCA2	HBOC core gene
108765	1	class 4/5	CHEK2	HBOC core gene
109039	1	class 3	NBN	non-core gene
109536	1	class 3	PALB2	HBOC core gene
109593	1	class 4/5	BRCA1	HBOC core gene
109593	1	class 3	CHEK2	HBOC core gene
109911	1	class 3	PALB2	HBOC core gene
109994	1	class 4/5	BRCA2	HBOC core gene
110002	1	class 3	PALB2	HBOC core gene
110206	1	class 4/5	BRCA1	HBOC core gene
110273	1	class 4/5	BRCA1	HBOC core gene
110340	1	class 3	RAD51D	HBOC core gene
110494	1	class 3	BRCA1	HBOC core gene
110497	1	class 4/5	BRCA2	HBOC core gene
110513	1	class 4/5	BRCA1	HBOC core gene
110558	1	class 3	CHEK2	HBOC core gene
110603	1	class 3	BRCA2	HBOC core gene
110603	1	class 4/5	BRCA1	HBOC core gene
110948	1	class 3	ATM	HBOC core gene
111046	1	class 4/5	ATM	HBOC core gene
111079	1	class 4/5	PALB2	HBOC core gene
111219	1	class 4/5	BRCA1	HBOC core gene
111307	1	class 4/5	ATM	HBOC core gene
111469	1	class 3	TP53	HBOC core gene
111470	1	class 3	ATM	HBOC core gene
111475	1	class 4/5	BRCA2	HBOC core gene
111508	1	class 4/5	BRCA2	HBOC core gene
111527	1	class 4/5	ATM	HBOC core gene
111545	1	class 4/5	ATM	HBOC core gene
111549	1	class 3	PALB2	HBOC core gene
111577	1	class 3	RAD51D	HBOC core gene
111578	1	class 3	RAD51C	HBOC core gene
111602	1	class 4/5	BRCA2	HBOC core gene
111604	1	class 3	ATM	HBOC core gene
111605	1	class 4/5	PALB2	HBOC core gene
112014	1	class 3	STK11	HBOC core gene
112014	1	class 4/5	RAD51C	HBOC core gene
112033	1	class 3	BRCA2	HBOC core gene
112091	1	class 3	CHEK2	HBOC core gene
112177	1	class 3	ATM	HBOC core gene
112233	1	class 4/5	CHEK2	HBOC core gene
112236	1	class 3	NBN	non-core gene
112391	1	class 3	CHEK2	HBOC core gene
112508	1	class 3	BRIP1	HBOC core gene
112513	1	class 3	BRCA2	HBOC core gene
112553	1	class 4/5	ATM	HBOC core gene
112669	1	class 4/5	BRCA2	HBOC core gene
112689	1	class 4/5	BRCA1	HBOC core gene
112689	1	class 3	PTEN	HBOC core gene
112743	1	class 3	CHEK2	HBOC core gene
113077	1	class 4/5	CHEK2	HBOC core gene
113078	1	class 4/5	CHEK2	HBOC core gene
113079	1	class 3	PTEN	HBOC core gene
113141	1	class 3	CHEK2	HBOC core gene
113474	1	class 3	PTEN	HBOC core gene
113549	1	class 4/5	RAD51C	HBOC core gene
113674	1	class 4/5	BRCA2	HBOC core gene
113692	1	class 4/5	BRCA1	HBOC core gene
113693	1	class 4/5	BRCA1	HBOC core gene
113873	1	class 3	PALB2	HBOC core gene
114017	1	class 4/5	BRCA2	HBOC core gene
114117	1	class 4/5	NBN	non-core gene
114212	1	class 4/5	BRCA1	HBOC core gene
114312	1	class 3	PALB2	HBOC core gene
114331	1	class 4/5	BRCA1	HBOC core gene
114385	1	class 4/5	BRCA2	HBOC core gene
114399	1	class 4/5	BRCA1	HBOC core gene
114442	1	class 3	RAD51D	HBOC core gene
114452	1	class 4/5	BRCA2	HBOC core gene
114501	1	class 4/5	BRCA2	HBOC core gene
114528	1	class 4/5	BRCA1	HBOC core gene
114530	1	class 3	ATM	HBOC core gene
114536	1	class 4/5	BRCA2	HBOC core gene
114733	1	class 4/5	PTEN	HBOC core gene
114782	1	class 3	PTEN	HBOC core gene
114786	1	class 4/5	BRCA1	HBOC core gene
114787	1	class 3	ATM	HBOC core gene
114844	1	class 3	CDH1	HBOC core gene
114913	1	class 3	BRCA2	HBOC core gene
114954	1	class 4/5	CHEK2	HBOC core gene
114957	1	class 3	BRCA1	HBOC core gene
115021	1	class 3	CDH1	HBOC core gene
115038	1	class 3	ATM	HBOC core gene
115251	1	class 3	BRCA2	HBOC core gene
115334	1	class 3	BRCA2	HBOC core gene
115356	1	class 3	CDH1	HBOC core gene
115525	1	class 4/5	BRCA1	HBOC core gene
115562	1	class 3	ATM	HBOC core gene
115602	1	class 3	ATM	HBOC core gene
115661	1	class 3	STK11	HBOC core gene
115707	1	class 4/5	BRCA2	HBOC core gene
115736	1	class 3	BRCA2	HBOC core gene
115753	1	class 4/5	TP53	HBOC core gene
115780	1	class 3	ATM	HBOC core gene
115804	1	class 3	BRCA2	HBOC core gene
115807	1	class 4/5	CHEK2	HBOC core gene
115941	1	class 4/5	CDH1	HBOC core gene
115984	1	class 4/5	BRCA2	HBOC core gene
115986	1	class 4/5	BRCA2	HBOC core gene
116063	1	class 3	ATM	HBOC core gene
116070	1	class 4/5	BRCA2	HBOC core gene
116071	1	class 3	RAD51D	HBOC core gene
116071	1	class 4/5	CHEK2	HBOC core gene
116242	1	class 4/5	BRCA1	HBOC core gene
116398	1	class 4/5	BRCA1	HBOC core gene
116463	1	class 4/5	BRCA2	HBOC core gene
116570	1	class 4/5	BRIP1	HBOC core gene
116577	1	class 3	BRCA2	HBOC core gene
116899	1	class 4/5	CHEK2	HBOC core gene
116903	1	class 3	ATM	HBOC core gene
116973	1	class 4/5	CHEK2	HBOC core gene
116993	1	class 3	ATM	HBOC core gene
116993	1	class 3	CDH1	HBOC core gene
116995	1	class 4/5	CHEK2	HBOC core gene
117114	1	class 4/5	CHEK2	HBOC core gene
117298	1	class 4/5	CHEK2	HBOC core gene
117351	1	class 4/5	CHEK2	HBOC core gene
117357	1	class 3	ATM	HBOC core gene
117412	1	class 3	CHEK2	HBOC core gene
117412	1	class 4/5	ATM	HBOC core gene
117513	1	class 4/5	CHEK2	HBOC core gene
117517	1	class 3	BRCA2	HBOC core gene
117521	1	class 3	CHEK2	HBOC core gene
117526	1	class 3	CHEK2	HBOC core gene
117565	1	class 3	ATM	HBOC core gene
117568	1	class 3	BRCA1	HBOC core gene
117568	1	class 4/5	BRCA2	HBOC core gene
117643	1	class 3	PALB2	HBOC core gene
117648	1	class 3	BRCA2	HBOC core gene
117648	1	class 4/5	ATM	HBOC core gene
117825	1	class 4/5	ATM	HBOC core gene
117891	1	class 3	ATM	HBOC core gene
117904	1	class 4/5	BRCA1	HBOC core gene
118076	1	class 3	CHEK2	HBOC core gene
118249	1	class 3	STK11	HBOC core gene
118391	1	class 4/5	BRCA2	HBOC core gene
118397	1	class 3	TP53	HBOC core gene
118397	1	class 4/5	CHEK2	HBOC core gene
118483	1	class 4/5	BRCA1	HBOC core gene
118662	1	class 4/5	BRCA2	HBOC core gene
118719	1	class 3	CHEK2	HBOC core gene
118740	1	class 4/5	PTEN	HBOC core gene
118834	1	class 4/5	BRCA1	HBOC core gene
118834	1	class 4/5	BRCA2	HBOC core gene
118835	1	class 4/5	BRCA1	HBOC core gene
118852	1	class 4/5	BRCA2	HBOC core gene
118941	1	class 4/5	BRCA1	HBOC core gene
119008	1	class 4/5	BRCA2	HBOC core gene
119060	1	class 4/5	BRCA1	HBOC core gene
119276	1	class 3	RAD51C	HBOC core gene
119276	1	class 4/5	NBN	non-core gene
119278	1	class 4/5	CDKN2A	non-core gene
119389	1	class 3	BRCA2	HBOC core gene
119626	1	class 4/5	BRCA2	HBOC core gene
119667	1	class 3	BRCA2	HBOC core gene
119745	1	class 4/5	BRCA1	HBOC core gene
119838	1	class 4/5	CHEK2	HBOC core gene
119843	1	class 3	ATM	HBOC core gene
119862	1	class 3	BRCA2	HBOC core gene
119910	1	class 3	ATM	HBOC core gene
120022	1	class 3	ATM	HBOC core gene
120025	1	class 4/5	TP53	HBOC core gene
120037	1	class 4/5	BRCA2	HBOC core gene
120163	1	class 3	STK11	HBOC core gene
120330	1	class 3	RAD51C	HBOC core gene
120334	1	class 4/5	BRCA1	HBOC core gene
120405	1	class 4/5	CHEK2	HBOC core gene
120564	1	class 4/5	BRCA1	HBOC core gene
120586	1	class 3	CHEK2	HBOC core gene
120595	1	class 4/5	BRCA1	HBOC core gene
120597	1	class 4/5	BRCA1	HBOC core gene
120649	1	class 3	CDH1	HBOC core gene
120649	1	class 4/5	CHEK2	HBOC core gene
120682	1	class 3	BRIP1	HBOC core gene
121033	1	class 3	BRCA2	HBOC core gene
121141	1	class 4/5	BRCA2	HBOC core gene
121141	1	class 3	CHEK2	HBOC core gene
121148	1	class 4/5	BRCA2	HBOC core gene
121148	1	class 3	CHEK2	HBOC core gene
121319	1	class 4/5	CHEK2	HBOC core gene
121408	1	class 4/5	BRCA1	HBOC core gene
121502	1	class 3	ATM	HBOC core gene
121503	1	class 4/5	NBN	non-core gene
121507	1	class 3	ATM	HBOC core gene
121507	1	class 4/5	ATM	HBOC core gene
121627	1	class 3	BRCA2	HBOC core gene
121710	1	class 3	ATM	HBOC core gene
121742	1	class 4/5	PALB2	HBOC core gene
121805	1	class 3	PALB2	HBOC core gene
121830	1	class 4/5	ATM	HBOC core gene
121840	1	class 4/5	RAD51C	HBOC core gene
121876	1	class 3	ATM	HBOC core gene
121991	1	class 4/5	ATM	HBOC core gene
122088	1	class 3	RAD51C	HBOC core gene
122149	1	class 3	CHEK2	HBOC core gene
122473	1	class 3	CHEK2	HBOC core gene
122475	1	class 4/5	BRCA1	HBOC core gene
122494	1	class 3	ATM	HBOC core gene
122566	1	class 3	CHEK2	HBOC core gene
122676	1	class 3	NBN	non-core gene
122736	1	class 4/5	BRCA2	HBOC core gene
122792	1	class 4/5	ATM	HBOC core gene
123000	1	class 4/5	ATM	HBOC core gene
123143	1	class 3	ATM	HBOC core gene
123143	1	class 3	CHEK2	HBOC core gene
123213	1	class 4/5	BRCA1	HBOC core gene
123257	1	class 4/5	BRCA2	HBOC core gene
123330	1	class 4/5	BRCA1	HBOC core gene
123340	1	class 4/5	BRCA1	HBOC core gene
123345	1	class 4/5	BRCA2	HBOC core gene
123402	1	class 3	CHEK2	HBOC core gene
123447	1	class 4/5	BRCA1	HBOC core gene
123475	1	class 4/5	BRCA1	HBOC core gene
123571	1	class 4/5	BRCA1	HBOC core gene
123686	1	class 4/5	BRCA1	HBOC core gene
123686	1	class 3	BRIP1	HBOC core gene
123770	1	class 3	CHEK2	HBOC core gene
123933	1	class 4/5	BRCA1	HBOC core gene
124009	1	class 3	CHEK2	HBOC core gene
124191	1	class 4/5	BRCA1	HBOC core gene
124383	1	class 3	ATM	HBOC core gene
124454	1	class 3	BRCA2	HBOC core gene
124485	1	class 4/5	ATM	HBOC core gene
124676	1	class 4/5	PALB2	HBOC core gene
124749	1	class 3	BRCA2	HBOC core gene
124964	1	class 3	ATM	HBOC core gene
124976	1	class 4/5	BRCA1	HBOC core gene
125181	1	class 4/5	BRCA1	HBOC core gene
125405	1	class 4/5	APC	non-core gene
125431	1	class 4/5	CHEK2	HBOC core gene
125454	1	class 4/5	CHEK2	HBOC core gene
125688	1	class 3	BRCA2	HBOC core gene
125971	1	class 3	PALB2	HBOC core gene
126062	1	class 4/5	CHEK2	HBOC core gene
126195	1	class 4/5	BRCA2	HBOC core gene
126214	1	class 3	CHEK2	HBOC core gene
126362	1	class 3	BRCA2	HBOC core gene
126493	1	class 3	BRIP1	HBOC core gene
126709	1	class 4/5	BRCA2	HBOC core gene
127412	1	class 4/5	BRCA1	HBOC core gene
127412	1	class 3	PALB2	HBOC core gene
127417	1	class 4/5	CHEK2	HBOC core gene
127469	1	class 4/5	ATM	HBOC core gene
127633	1	class 4/5	BRCA2	HBOC core gene
127634	1	class 4/5	BRCA1	HBOC core gene
127635	1	class 4/5	BRCA1	HBOC core gene
127636	1	class 4/5	CHEK2	HBOC core gene
127735	1	class 4/5	BRCA1	HBOC core gene
127764	1	class 4/5	BRCA2	HBOC core gene
127765	1	class 4/5	ATM	HBOC core gene
127806	1	class 4/5	BRCA1	HBOC core gene
127809	1	class 4/5	BRCA1	HBOC core gene
128058	1	class 4/5	BRCA1	HBOC core gene
128063	1	class 4/5	BRCA2	HBOC core gene
128108	1	class 3	PALB2	HBOC core gene
128224	1	class 4/5	BRCA1	HBOC core gene
128280	1	class 4/5	PALB2	HBOC core gene
128379	1	class 3	BRCA2	HBOC core gene
128381	1	class 4/5	BRCA2	HBOC core gene
128385	1	class 4/5	CHEK2	HBOC core gene
128394	1	class 3	ATM	HBOC core gene
128455	1	class 4/5	BRCA1	HBOC core gene
128455	1	class 4/5	CHEK2	HBOC core gene
128679	1	class 3	CHEK2	HBOC core gene
128714	1	class 3	BRCA2	HBOC core gene
128737	1	class 4/5	BRCA2	HBOC core gene
128782	1	class 3	ATM	HBOC core gene
128889	1	class 3	BRCA2	HBOC core gene
128942	1	class 3	CHEK2	HBOC core gene
129028	1	class 4/5	PALB2	HBOC core gene
129081	1	class 3	CHEK2	HBOC core gene
129320	1	class 3	CHEK2	HBOC core gene
129397	1	class 3	CDH1	HBOC core gene
129426	1	class 3	RAD51D	HBOC core gene
129452	1	class 3	ATM	HBOC core gene
129503	1	class 4/5	PALB2	HBOC core gene
129547	1	class 4/5	BRCA1	HBOC core gene
129730	1	class 4/5	BRCA1	HBOC core gene
129787	1	class 3	ATM	HBOC core gene
130124	1	class 3	BRCA2	HBOC core gene
130160	1	class 3	BRCA2	HBOC core gene
130162	1	class 4/5	BRCA1	HBOC core gene
130162	1	class 4/5	MUTYH	non-core gene
130169	1	class 4/5	BRCA1	HBOC core gene
130179	1	class 4/5	BRCA2	HBOC core gene
130219	1	class 3	BRCA2	HBOC core gene
130219	1	class 3	CHEK2	HBOC core gene
130221	1	class 4/5	BRCA2	HBOC core gene
130431	1	class 3	BRCA2	HBOC core gene
130501	1	class 3	CHEK2	HBOC core gene
130525	1	class 3	PALB2	HBOC core gene
130561	1	class 3	CHEK2	HBOC core gene
130601	1	class 4/5	BRCA1	HBOC core gene
130601	1	class 3	RAD51C	HBOC core gene
130756	1	class 4/5	BRCA1	HBOC core gene
131054	1	class 4/5	ATM	HBOC core gene
131256	1	class 3	CHEK2	HBOC core gene
131306	1	class 3	CDH1	HBOC core gene
131339	1	class 4/5	BRCA1	HBOC core gene
131446	1	class 3	CHEK2	HBOC core gene
131503	1	class 3	PALB2	HBOC core gene
131596	1	class 3	ATM	HBOC core gene
131755	1	class 3	CHEK2	HBOC core gene
131852	1	class 4/5	CHEK2	HBOC core gene
132025	1	class 3	PALB2	HBOC core gene
132181	1	class 4/5	CHEK2	HBOC core gene
132247	1	class 3	CHEK2	HBOC core gene
132314	1	class 4/5	BRCA2	HBOC core gene
132314	1	class 3	CHEK2	HBOC core gene
132390	1	class 4/5	NBN	non-core gene
132468	1	class 4/5	BRCA1	HBOC core gene
132857	1	class 4/5	PALB2	HBOC core gene
133081	1	class 3	RAD51C	HBOC core gene
133137	1	class 3	BRCA2	HBOC core gene
133180	1	class 4/5	CHEK2	HBOC core gene
133230	1	class 4/5	BRCA1	HBOC core gene
133322	1	class 4/5	BRCA1	HBOC core gene
133324	1	class 3	ATM	HBOC core gene
133376	1	class 3	CHEK2	HBOC core gene
133436	1	class 4/5	BRCA1	HBOC core gene
133483	1	class 3	ATM	HBOC core gene
133490	1	class 3	STK11	HBOC core gene
133683	1	class 4/5	BRCA2	HBOC core gene
133684	1	class 3	CHEK2	HBOC core gene
134025	1	class 4/5	BRCA2	HBOC core gene
134155	1	class 4/5	BRCA1	HBOC core gene
134280	1	class 4/5	BRCA2	HBOC core gene
134315	1	class 3	ATM	HBOC core gene
134333	1	class 3	RAD51D	HBOC core gene
134427	1	class 4/5	CHEK2	HBOC core gene
134563	1	class 3	ATM	HBOC core gene
134741	1	class 4/5	CHEK2	HBOC core gene
134818	1	class 3	PALB2	HBOC core gene
134896	1	class 4/5	ATM	HBOC core gene
134917	1	class 4/5	BRCA1	HBOC core gene
134918	1	class 3	PALB2	HBOC core gene
134922	1	class 3	BRCA2	HBOC core gene
134954	1	class 3	PALB2	HBOC core gene
135029	1	class 3	PALB2	HBOC core gene
135050	1	class 4/5	CHEK2	HBOC core gene
135159	1	class 4/5	CHEK2	HBOC core gene
135184	1	class 4/5	CHEK2	HBOC core gene
135269	1	class 3	RAD51C	HBOC core gene
135484	1	class 4/5	BRCA1	HBOC core gene
135726	1	class 4/5	BRCA2	HBOC core gene
135726	1	class 4/5	CHEK2	HBOC core gene
135728	1	class 3	RAD51C	HBOC core gene
135781	1	class 4/5	ATM	HBOC core gene
135800	1	class 3	BRCA2	HBOC core gene
135810	1	class 4/5	PALB2	HBOC core gene
135894	1	class 4/5	BRCA2	HBOC core gene
135971	1	class 4/5	CHEK2	HBOC core gene
136093	1	class 4/5	BRCA1	HBOC core gene
136112	1	class 3	RAD51C	HBOC core gene
136225	1	class 4/5	BRCA2	HBOC core gene
136348	1	class 4/5	BRCA1	HBOC core gene
136362	1	class 4/5	CHEK2	HBOC core gene
136526	1	class 4/5	CHEK2	HBOC core gene
136954	1	class 3	MLH1	non-core gene
136965	1	class 3	TP53	HBOC core gene
136992	1	class 4/5	BRCA2	HBOC core gene
137010	1	class 4/5	CHEK2	HBOC core gene
137231	1	class 3	BRCA2	HBOC core gene
137299	1	class 4/5	BRCA1	HBOC core gene
137372	1	class 4/5	BRCA1	HBOC core gene
137396	1	class 3	BRCA2	HBOC core gene
137454	1	class 3	CHEK2	HBOC core gene
137481	1	class 3	MSH6	non-core gene
137809	1	class 3	MSH6	non-core gene
137850	1	class 4/5	MUTYH	non-core gene
138164	1	class 4/5	PALB2	HBOC core gene
138170	1	class 3	PALB2	HBOC core gene
138172	1	class 4/5	BRCA2	HBOC core gene
138174	1	class 4/5	BRCA2	HBOC core gene
138180	1	class 3	CHEK2	HBOC core gene
138237	1	class 3	ATM	HBOC core gene
138319	1	class 3	BRCA1	HBOC core gene
138535	1	class 4/5	BRCA1	HBOC core gene
138537	1	class 4/5	BRCA1	HBOC core gene
138645	1	class 4/5	PALB2	HBOC core gene
138717	1	class 3	BRIP1	HBOC core gene
138753	1	class 3	BRCA2	HBOC core gene
138816	1	class 4/5	BRCA1	HBOC core gene
138850	1	class 4/5	BRCA1	HBOC core gene
138850	1	class 3	BRIP1	HBOC core gene
138866	1	class 4/5	BRCA2	HBOC core gene
138879	1	class 4/5	BRCA2	HBOC core gene
138880	1	class 4/5	BRCA1	HBOC core gene
138922	1	class 3	BRIP1	HBOC core gene
139266	1	class 4/5	PALB2	HBOC core gene
139276	1	class 4/5	BRCA2	HBOC core gene
139516	1	class 3	CDH1	HBOC core gene
139666	1	class 4/5	BRCA1	HBOC core gene
139674	1	class 3	ATM	HBOC core gene
139678	1	class 3	PALB2	HBOC core gene
140043	1	class 4/5	RAD51D	HBOC core gene
140091	1	class 4/5	CHEK2	HBOC core gene
140427	1	class 3	RAD51C	HBOC core gene
140470	1	class 3	CHEK2	HBOC core gene
140470	1	class 4/5	ATM	HBOC core gene
140671	1	class 3	PALB2	HBOC core gene
140919	1	class 3	BRCA2	HBOC core gene
140930	1	class 4/5	CHEK2	HBOC core gene
141137	1	class 4/5	ATM	HBOC core gene
141177	1	class 3	RAD51C	HBOC core gene
141178	1	class 4/5	CHEK2	HBOC core gene
141632	1	class 3	STK11	HBOC core gene
141756	1	class 3	BRCA1	HBOC core gene
141764	1	class 4/5	CHEK2	HBOC core gene
141804	1	class 3	BRCA1	HBOC core gene
141849	1	class 3	PALB2	HBOC core gene
141849	1	class 4/5	PALB2	HBOC core gene
141890	1	class 4/5	CHEK2	HBOC core gene
142140	1	class 3	BRCA1	HBOC core gene
142187	1	class 4/5	CHEK2	HBOC core gene
142237	1	class 3	ATM	HBOC core gene
142588	1	class 3	BRCA2	HBOC core gene
142683	1	class 4/5	CHEK2	HBOC core gene
142770	1	class 3	CHEK2	HBOC core gene
142874	1	class 3	BRCA1	HBOC core gene
143011	1	class 3	BRCA1	HBOC core gene
143342	1	class 4/5	BRCA1	HBOC core gene
143505	1	class 3	CHEK2	HBOC core gene
143508	1	class 4/5	CHEK2	HBOC core gene
143680	1	class 3	BRIP1	HBOC core gene
143893	1	class 3	MLH1	non-core gene
144029	1	class 4/5	BRCA1	HBOC core gene
144091	1	class 4/5	BRCA1	HBOC core gene
144156	1	class 4/5	PALB2	HBOC core gene
144213	1	class 3	BRCA2	HBOC core gene
144245	1	class 4/5	BRCA2	HBOC core gene
144299	1	class 4/5	CHEK2	HBOC core gene
144783	1	class 4/5	BRCA1	HBOC core gene
144943	1	class 4/5	BRCA1	HBOC core gene
144960	1	class 3	BRCA2	HBOC core gene
145156	1	class 4/5	CHEK2	HBOC core gene
145259	1	class 4/5	BRCA1	HBOC core gene
145451	1	class 3	CHEK2	HBOC core gene
145451	1	class 4/5	PALB2	HBOC core gene
145495	1	class 4/5	PALB2	HBOC core gene
145706	1	class 3	BRCA2	HBOC core gene
145791	1	class 3	BRCA2	HBOC core gene
145849	1	class 3	ATM	HBOC core gene
145894	1	class 4/5	BRCA2	HBOC core gene
146044	1	class 3	BRCA2	HBOC core gene
146137	1	class 4/5	BRCA1	HBOC core gene
146180	1	class 4/5	CHEK2	HBOC core gene
146276	1	class 4/5	BRCA2	HBOC core gene
146362	1	class 3	BRCA1	HBOC core gene
146365	1	class 4/5	ATM	HBOC core gene
146426	1	class 4/5	BRCA1	HBOC core gene
146561	1	class 3	CHEK2	HBOC core gene
146598	1	class 4/5	BRCA1	HBOC core gene
146692	1	class 4/5	BRCA1	HBOC core gene
146698	1	class 3	CHEK2	HBOC core gene
146749	1	class 4/5	BRCA2	HBOC core gene
146755	1	class 4/5	CHEK2	HBOC core gene
146759	1	class 3	CHEK2	HBOC core gene
146824	1	class 3	CHEK2	HBOC core gene
146918	1	class 3	BRCA2	HBOC core gene
146982	1	class 3	BRCA2	HBOC core gene
146986	1	class 3	CHEK2	HBOC core gene
146989	1	class 4/5	BRCA1	HBOC core gene
146993	1	class 4/5	BRCA2	HBOC core gene
147064	1	class 3	PALB2	HBOC core gene
147104	1	class 3	BRCA1	HBOC core gene
147177	1	class 3	BRCA1	HBOC core gene
147231	1	class 3	BRCA1	HBOC core gene
147272	1	class 3	RAD51D	HBOC core gene
147367	1	class 3	BRCA2	HBOC core gene
147464	1	class 4/5	BRCA1	HBOC core gene
147757	1	class 3	BRCA2	HBOC core gene
147795	1	class 3	ATM	HBOC core gene
147888	1	class 4/5	BRCA2	HBOC core gene
147904	1	class 4/5	BRCA2	HBOC core gene
147956	1	class 4/5	BRCA1	HBOC core gene
147977	1	class 4/5	PTEN	HBOC core gene
148006	1	class 4/5	BRCA2	HBOC core gene
148086	1	class 4/5	CHEK2	HBOC core gene
148359	1	class 4/5	RAD51C	HBOC core gene
148384	1	class 4/5	ATM	HBOC core gene
148393	1	class 4/5	BRCA1	HBOC core gene
148683	1	class 4/5	BRCA2	HBOC core gene
148739	1	class 4/5	BRCA1	HBOC core gene
148780	1	class 3	BRCA1	HBOC core gene
148819	1	class 4/5	BRCA2	HBOC core gene
148929	1	class 3	PALB2	HBOC core gene
148955	1	class 4/5	CHEK2	HBOC core gene
148955	1	class 4/5	MSH6	non-core gene
148990	1	class 4/5	ATM	HBOC core gene
149139	1	class 4/5	CHEK2	HBOC core gene
149221	1	class 3	BRCA2	HBOC core gene
149230	1	class 4/5	BRCA2	HBOC core gene
149244	1	class 3	BRCA2	HBOC core gene
149261	1	class 3	CHEK2	HBOC core gene
149474	1	class 4/5	BRCA2	HBOC core gene
149638	1	class 3	PALB2	HBOC core gene
149735	1	class 3	BRCA2	HBOC core gene
149949	1	class 4/5	BRCA2	HBOC core gene
150108	1	class 4/5	TP53	HBOC core gene
150432	1	class 3	CHEK2	HBOC core gene
150472	1	class 4/5	BRCA1	HBOC core gene
150519	1	class 4/5	CHEK2	HBOC core gene
150547	1	class 3	BRCA2	HBOC core gene
150653	1	class 3	STK11	HBOC core gene
150753	1	class 3	BRCA2	HBOC core gene
150931	1	class 3	ATM	HBOC core gene
150938	1	class 4/5	PALB2	HBOC core gene
151143	1	class 3	CHEK2	HBOC core gene
151430	1	class 3	MSH6	non-core gene
151471	1	class 3	BRCA2	HBOC core gene
151559	1	class 4/5	PALB2	HBOC core gene
151853	1	class 4/5	BRCA2	HBOC core gene
151906	1	class 3	BRCA2	HBOC core gene
152314	1	class 4/5	CHEK2	HBOC core gene
152336	1	class 3	PALB2	HBOC core gene
152483	1	class 3	ATM	HBOC core gene
152484	1	class 3	BRCA1	HBOC core gene
152484	1	class 4/5	BRCA1	HBOC core gene
152531	1	class 4/5	PALB2	HBOC core gene
152663	1	class 3	PALB2	HBOC core gene
152815	1	class 3	CDH1	HBOC core gene
152818	1	class 4/5	BRCA2	HBOC core gene
152866	1	class 3	BRCA2	HBOC core gene
152961	1	class 4/5	BRCA2	HBOC core gene
153058	1	class 3	CHEK2	HBOC core gene
153407	1	class 4/5	BRCA2	HBOC core gene
153451	1	class 4/5	BRCA2	HBOC core gene
153547	1	class 4/5	BRCA1	HBOC core gene
153550	1	class 3	CHEK2	HBOC core gene
153689	1	class 3	BRCA1	HBOC core gene
153726	1	class 3	BRCA1	HBOC core gene
153732	1	class 4/5	BRCA2	HBOC core gene
153780	1	class 3	CDH1	HBOC core gene
153804	1	class 3	STK11	HBOC core gene
153987	1	class 4/5	CHEK2	HBOC core gene
154508	1	class 3	MSH6	non-core gene
154770	1	class 4/5	BRCA2	HBOC core gene
154798	1	class 4/5	ATM	HBOC core gene
154927	1	class 4/5	PALB2	HBOC core gene
154938	1	class 4/5	ATM	HBOC core gene
155200	1	class 3	BRCA2	HBOC core gene
155223	1	class 3	BRCA2	HBOC core gene
155266	1	class 4/5	BRCA2	HBOC core gene
155305	1	class 4/5	BRCA1	HBOC core gene
155397	1	class 3	BRCA2	HBOC core gene
155427	1	class 4/5	MSH6	non-core gene
155533	1	class 3	BRCA2	HBOC core gene
155618	1	class 4/5	BRCA1	HBOC core gene
155660	1	class 4/5	PALB2	HBOC core gene
155684	1	class 4/5	BRCA1	HBOC core gene
155771	1	class 3	ATM	HBOC core gene
155823	1	class 4/5	BRCA2	HBOC core gene
155910	1	class 3	CHEK2	HBOC core gene
155930	1	class 4/5	BRCA1	HBOC core gene
155933	1	class 4/5	CDKN2A	non-core gene
155963	1	class 3	MLH1	non-core gene
156068	1	class 3	BRCA1	HBOC core gene
156068	1	class 4/5	TP53	HBOC core gene
156075	1	class 4/5	ATM	HBOC core gene
156081	1	class 4/5	BRCA1	HBOC core gene
156178	1	class 4/5	BRCA1	HBOC core gene
156179	1	class 4/5	ATM	HBOC core gene
156389	1	class 3	RAD51D	HBOC core gene
156432	1	class 3	CHEK2	HBOC core gene
156435	1	class 3	RAD51C	HBOC core gene
156481	1	class 4/5	CHEK2	HBOC core gene
156557	1	class 4/5	TP53	HBOC core gene
156569	1	class 4/5	CHEK2	HBOC core gene
156634	1	class 4/5	TP53	HBOC core gene
156714	1	class 3	CHEK2	HBOC core gene
156801	1	class 3	ATM	HBOC core gene
156807	1	class 4/5	HOXB13	non-core gene
156815	1	class 3	ATM	HBOC core gene
156862	1	class 3	ATM	HBOC core gene
156941	1	class 4/5	BRCA1	HBOC core gene
156944	1	class 3	STK11	HBOC core gene
156963	1	class 4/5	BRCA1	HBOC core gene
157023	1	class 4/5	BRCA1	HBOC core gene
157023	1	class 3	ATM	HBOC core gene
157023	1	class 3	CHEK2	HBOC core gene
157248	1	class 3	PALB2	HBOC core gene
157399	1	class 4/5	CHEK2	HBOC core gene
157413	1	class 4/5	BRCA2	HBOC core gene
157690	1	class 3	CHEK2	HBOC core gene
157837	1	class 3	BRCA1	HBOC core gene
157977	1	class 4/5	MEN1	non-core gene
158233	1	class 4/5	BRCA1	HBOC core gene
158280	1	class 3	ATM	HBOC core gene
158330	1	class 4/5	ATM	HBOC core gene
158804	1	class 3	ATM	HBOC core gene
158804	1	class 4/5	CHEK2	HBOC core gene
158894	1	class 3	APC	non-core gene
158901	1	class 3	BRCA2	HBOC core gene
158901	1	class 3	ATM	HBOC core gene
159002	1	class 4/5	CHEK2	HBOC core gene
159115	1	class 4/5	BRCA1	HBOC core gene
159124	1	class 4/5	CHEK2	HBOC core gene
159473	1	class 3	ATM	HBOC core gene
159522	1	class 4/5	BRCA2	HBOC core gene
159522	1	class 4/5	RET	non-core gene
159588	1	class 3	CHEK2	HBOC core gene
159588	1	class 4/5	FLCN	non-core gene
159618	1	class 3	BRCA1	HBOC core gene
159618	1	class 3	TP53	HBOC core gene
159677	1	class 3	BRCA2	HBOC core gene
159711	1	class 3	PALB2	HBOC core gene
159739	1	class 4/5	BRCA2	HBOC core gene
159772	1	class 3	BRCA2	HBOC core gene
159892	1	class 3	BRCA2	HBOC core gene
160004	1	class 4/5	BRCA1	HBOC core gene
160021	1	class 4/5	PALB2	HBOC core gene
160040	1	class 3	ATM	HBOC core gene
160104	1	class 3	ATM	HBOC core gene
160386	1	class 3	ATM	HBOC core gene
160547	1	class 3	PALB2	HBOC core gene
160577	1	class 4/5	RAD51D	HBOC core gene
160839	1	class 3	ATM	HBOC core gene
160839	1	class 3	TP53	HBOC core gene
160942	1	class 4/5	BRCA1	HBOC core gene
161076	1	class 4/5	RAD51D	HBOC core gene
161110	1	class 4/5	CDKN2A	non-core gene
161319	1	class 4/5	ATM	HBOC core gene
161368	1	class 4/5	MUTYH	non-core gene
161467	1	class 4/5	BRCA1	HBOC core gene
161952	1	class 3	ATM	HBOC core gene
162118	1	class 4/5	BRCA2	HBOC core gene
162120	1	class 4/5	BRCA2	HBOC core gene
162127	1	class 4/5	SDHB	non-core gene
162166	1	class 4/5	BRCA2	HBOC core gene
162381	1	class 4/5	FH	non-core gene
162611	1	class 3	CHEK2	HBOC core gene
162650	1	class 3	RAD51D	HBOC core gene
162660	1	class 3	CHEK2	HBOC core gene
162890	1	class 4/5	BRCA2	HBOC core gene
162893	1	class 3	RAD51D	HBOC core gene
163183	1	class 3	BRCA1	HBOC core gene
163289	1	class 4/5	RAD51C	HBOC core gene
163401	1	class 3	BRCA1	HBOC core gene
163401	1	class 4/5	BRCA1	HBOC core gene
163406	1	class 4/5	BRCA2	HBOC core gene
163411	1	class 4/5	BRCA2	HBOC core gene
163629	1	class 3	APC	non-core gene
163781	1	class 4/5	LZTR1	non-core gene
163821	1	class 4/5	HOXB13	non-core gene
163824	1	class 4/5	CDKN2A	non-core gene
163842	1	class 3	POLD1	non-core gene
163879	1	class 3	ATM	HBOC core gene
163879	1	class 4/5	HOXB13	non-core gene
163897	1	class 3	BRCA1	HBOC core gene
164012	1	class 4/5	BRCA2	HBOC core gene
164027	1	class 3	BRCA2	HBOC core gene
164099	1	class 4/5	CHEK2	HBOC core gene
164164	1	class 3	HOXB13	non-core gene
164286	1	class 4/5	BRIP1	HBOC core gene
164298	1	class 3	BRCA2	HBOC core gene
164344	1	class 4/5	BRCA1	HBOC core gene
164374	1	class 3	BRCA2	HBOC core gene
164374	1	class 4/5	CHEK2	HBOC core gene
164378	1	class 4/5	BRCA2	HBOC core gene
164379	1	class 4/5	BRCA2	HBOC core gene
164396	1	class 4/5	HOXB13	non-core gene
164420	1	class 3	STK11	HBOC core gene
164463	1	class 3	CHEK2	HBOC core gene
164475	1	class 4/5	BRCA2	HBOC core gene
164879	1	class 3	BRCA2	HBOC core gene
164879	1	class 3	ATM	HBOC core gene
164884	1	class 4/5	BRCA2	HBOC core gene
164937	1	class 3	BARD1	HBOC core gene
165096	1	class 4/5	BRCA2	HBOC core gene
165152	1	class 4/5	ATM	HBOC core gene
165153	1	class 3	BRCA2	HBOC core gene
165160	2	class 4/5	CHEK2	HBOC core gene
165322	1	class 4/5	CHEK2	HBOC core gene
165322	1	class 4/5	MLH1	non-core gene
165323	1	class 3	BRCA2	HBOC core gene
165329	1	class 4/5	BRCA1	HBOC core gene
165339	1	class 3	ATM	HBOC core gene
165420	1	class 4/5	BRCA1	HBOC core gene
165463	1	class 4/5	MUTYH	non-core gene
165484	1	class 3	ATM	HBOC core gene
165484	1	class 3	BRIP1	HBOC core gene
165527	1	class 3	ATM	HBOC core gene
165527	1	class 3	CDH1	HBOC core gene
165821	1	class 3	CHEK2	HBOC core gene
165900	1	class 4/5	BRCA1	HBOC core gene
165937	1	class 4/5	BRCA2	HBOC core gene
165939	1	class 4/5	BRCA1	HBOC core gene
165991	1	class 3	ATM	HBOC core gene
166169	1	class 3	RAD51D	HBOC core gene
166278	1	class 3	CDH1	HBOC core gene
166286	1	class 4/5	PTEN	HBOC core gene
166323	1	class 4/5	FH	non-core gene
166422	1	class 4/5	ATM	HBOC core gene
166632	1	class 4/5	ATM	HBOC core gene
166672	1	class 3	BRCA2	HBOC core gene
166684	1	class 4/5	BRCA1	HBOC core gene
166691	1	class 4/5	BRCA1	HBOC core gene
166729	1	class 4/5	BRCA2	HBOC core gene
166811	1	class 4/5	CHEK2	HBOC core gene
166880	1	class 4/5	SEC23B	non-core gene
166987	1	class 3	CHEK2	HBOC core gene
166993	1	class 4/5	BRCA1	HBOC core gene
167048	1	class 3	ATM	HBOC core gene
167131	1	class 4/5	BRCA2	HBOC core gene
167131	1	class 3	RAD51D	HBOC core gene
167220	1	class 4/5	BRCA1	HBOC core gene
167229	1	class 3	STK11	HBOC core gene
167229	1	class 3	POLD1	non-core gene
167289	1	class 4/5	RAD51C	HBOC core gene
167449	1	class 4/5	BRCA2	HBOC core gene
167520	1	class 4/5	BRCA2	HBOC core gene
167847	1	class 4/5	CHEK2	HBOC core gene
167922	1	class 3	ATM	HBOC core gene
168097	1	class 4/5	BRCA1	HBOC core gene
168144	1	class 4/5	BRCA2	HBOC core gene
168154	1	class 4/5	MUTYH	non-core gene
168191	1	class 3	ATM	HBOC core gene
168192	1	class 4/5	LZTR1	non-core gene
168321	1	class 4/5	PALB2	HBOC core gene
168340	1	class 4/5	BRCA2	HBOC core gene
168343	1	class 4/5	ATM	HBOC core gene
168343	1	class 4/5	PALB2	HBOC core gene
168433	1	class 3	TP53	HBOC core gene
168433	1	class 4/5	MUTYH	non-core gene
168454	1	class 3	BRCA1	HBOC core gene
168454	1	class 3	STK11	HBOC core gene
168541	1	class 3	CHEK2	HBOC core gene
168610	1	class 3	ATM	HBOC core gene
168705	1	class 4/5	MUTYH	non-core gene
168736	1	class 3	ATM	HBOC core gene
168742	1	class 3	ATM	HBOC core gene
168744	1	class 3	RAD51D	HBOC core gene
168744	1	class 4/5	CHEK2	HBOC core gene
168771	1	class 3	BRCA2	HBOC core gene
168817	1	class 4/5	BRCA2	HBOC core gene
168877	1	class 4/5	BRCA1	HBOC core gene
168878	1	class 4/5	BRCA2	HBOC core gene
169077	1	class 4/5	FH	non-core gene
169204	1	class 3	BRCA2	HBOC core gene
169355	1	class 4/5	CHEK2	HBOC core gene
169363	1	class 4/5	PTEN	HBOC core gene
169494	1	class 3	ATM	HBOC core gene
169495	1	class 3	ATM	HBOC core gene
169540	1	class 4/5	ATM	HBOC core gene
169584	1	class 3	MSH2	non-core gene
169601	1	class 3	BRIP1	HBOC core gene
169732	1	class 4/5	BRCA2	HBOC core gene
169844	1	class 3	ATM	HBOC core gene
169918	1	class 3	BRCA2	HBOC core gene
169955	1	class 4/5	BRCA1	HBOC core gene
169995	1	class 3	PALB2	HBOC core gene
169995	1	class 4/5	ATM	HBOC core gene
170015	1	class 4/5	MUTYH	non-core gene
170103	1	class 4/5	BRCA1	HBOC core gene
170126	1	class 3	ATM	HBOC core gene
170279	1	class 3	BRCA1	HBOC core gene
170516	1	class 3	BRCA2	HBOC core gene
170517	1	class 3	ATM	HBOC core gene
170558	1	class 3	BRIP1	HBOC core gene
170728	1	class 3	ATM	HBOC core gene
170840	1	class 4/5	BRCA1	HBOC core gene
170951	1	class 4/5	BRCA2	HBOC core gene
170953	1	class 4/5	BRCA2	HBOC core gene
170954	1	class 4/5	MUTYH	non-core gene
170955	1	class 3	ATM	HBOC core gene
171108	1	class 4/5	CHEK2	HBOC core gene
171144	1	class 3	BRCA2	HBOC core gene
171144	1	class 3	BARD1	HBOC core gene
171144	1	class 3	NF1	HBOC core gene
171162	1	class 3	RAD51D	HBOC core gene
171169	1	class 3	BRCA2	HBOC core gene
171291	1	class 4/5	BRCA2	HBOC core gene
171393	1	class 3	CHEK2	HBOC core gene
171558	1	class 4/5	CDC73	non-core gene
171681	1	class 3	ATM	HBOC core gene
171771	1	class 3	STK11	HBOC core gene
171771	1	class 4/5	MSH6	non-core gene
171772	1	class 3	BRCA2	HBOC core gene
171772	1	class 3	BARD1	HBOC core gene
171799	1	class 3	RAD51D	HBOC core gene
171870	1	class 3	BRCA2	HBOC core gene
171954	1	class 3	CHEK2	HBOC core gene
172136	1	class 3	BARD1	HBOC core gene
172156	1	class 4/5	BRCA2	HBOC core gene
172178	1	class 4/5	PALB2	HBOC core gene
172221	1	class 3	PALB2	HBOC core gene
172225	1	class 3	BARD1	HBOC core gene
172226	1	class 4/5	BRCA1	HBOC core gene
172318	1	class 4/5	PALB2	HBOC core gene
172386	1	class 3	MSH6	non-core gene
172577	1	class 3	PALB2	HBOC core gene
172662	1	class 4/5	BRCA2	HBOC core gene
172736	1	class 3	RAD51D	HBOC core gene
172823	1	class 3	CHEK2	HBOC core gene
172831	1	class 3	ATM	HBOC core gene
172840	1	class 3	ATM	HBOC core gene
172840	1	class 3	BRIP1	HBOC core gene
172906	1	class 4/5	CHEK2	HBOC core gene
172973	1	class 4/5	BRCA1	HBOC core gene
173051	1	class 3	PMS2	non-core gene
173113	1	class 4/5	BRCA1	HBOC core gene
173114	1	class 4/5	RAD51C	HBOC core gene
173116	1	class 3	BRCA2	HBOC core gene
173116	1	class 3	STK11	HBOC core gene
173217	1	class 4/5	PALB2	HBOC core gene
173250	1	class 4/5	ATM	HBOC core gene
173323	1	class 3	POLE	non-core gene
173324	1	class 3	BRIP1	HBOC core gene
173485	1	class 4/5	CHEK2	HBOC core gene
173492	1	class 4/5	CHEK2	HBOC core gene
173582	1	class 4/5	BRCA2	HBOC core gene
173585	1	class 3	MLH1	non-core gene
173586	1	class 4/5	BRCA1	HBOC core gene
173642	1	class 3	PALB2	HBOC core gene
173679	1	class 3	RAD51D	HBOC core gene
173709	1	class 3	ATM	HBOC core gene
173710	1	class 4/5	BRCA2	HBOC core gene
173760	1	class 4/5	BRCA1	HBOC core gene
174005	1	class 4/5	LZTR1	non-core gene
174055	1	class 4/5	SMAD4	non-core gene
174138	1	class 4/5	MSH2	non-core gene
174196	1	class 4/5	RAD51C	HBOC core gene
174391	1	class 4/5	BRCA1	HBOC core gene
174483	1	class 4/5	BRCA1	HBOC core gene
174486	1	class 3	PALB2	HBOC core gene
174489	1	class 4/5	BRCA2	HBOC core gene
174654	1	class 4/5	ATM	HBOC core gene
174704	1	class 4/5	RAD51D	HBOC core gene
174888	1	class 3	CHEK2	HBOC core gene
175083	1	class 4/5	BRCA2	HBOC core gene
175148	1	class 4/5	LZTR1	non-core gene
175149	1	class 3	CHEK2	HBOC core gene
175288	1	class 4/5	CHEK2	HBOC core gene
175464	1	class 4/5	CHEK2	HBOC core gene
175576	1	class 3	MSH2	non-core gene
175585	1	class 3	CHEK2	HBOC core gene
175608	1	class 4/5	BRCA2	HBOC core gene
175627	1	class 4/5	BRCA2	HBOC core gene
175650	1	class 4/5	BARD1	HBOC core gene
175895	1	class 4/5	PTCH1	non-core gene
175977	1	class 3	BRCA1	HBOC core gene
175979	1	class 3	ATM	HBOC core gene
176049	1	class 4/5	BRCA1	HBOC core gene
176049	1	class 4/5	ATM	HBOC core gene
176050	1	class 3	BRCA2	HBOC core gene
176084	1	class 4/5	BRCA2	HBOC core gene
176096	1	class 4/5	PALB2	HBOC core gene
176326	1	class 4/5	BRCA2	HBOC core gene
176341	1	class 3	CHEK2	HBOC core gene
176418	1	class 4/5	CHEK2	HBOC core gene
176460	1	class 4/5	BRCA1	HBOC core gene
176524	1	class 3	BARD1	HBOC core gene
176606	1	class 3	CDH1	HBOC core gene
176675	1	class 4/5	MSH6	non-core gene
176677	1	class 3	ATM	HBOC core gene
176684	1	class 4/5	BRCA2	HBOC core gene
176690	1	class 4/5	AXIN2	non-core gene
176704	1	class 3	BRCA2	HBOC core gene
176704	1	class 3	TSC1	non-core gene
176713	1	class 4/5	RET	non-core gene
176758	1	class 4/5	ATM	HBOC core gene
176993	1	class 3	BRCA2	HBOC core gene
177042	1	class 3	PALB2	HBOC core gene
177135	1	class 3	ATM	HBOC core gene
177136	1	class 4/5	BRCA2	HBOC core gene
177309	1	class 4/5	CHEK2	HBOC core gene
177376	1	class 3	BRCA2	HBOC core gene
177381	1	class 4/5	BRIP1	HBOC core gene
177383	1	class 3	MSH2	non-core gene
177446	1	class 4/5	BRCA1	HBOC core gene
177540	1	class 4/5	CHEK2	HBOC core gene
177593	1	class 3	BRIP1	HBOC core gene
177594	1	class 4/5	BRCA1	HBOC core gene
177600	1	class 3	ATM	HBOC core gene
177601	1	class 4/5	BRCA2	HBOC core gene
177606	1	class 4/5	PMS2	non-core gene
177610	1	class 4/5	CHEK2	HBOC core gene
177622	1	class 4/5	CHEK2	HBOC core gene
177713	1	class 3	CDH1	HBOC core gene
177723	1	class 3	MLH1	non-core gene
177723	1	class 3	STK11	HBOC core gene
177736	1	class 3	BRCA1	HBOC core gene
177827	1	class 4/5	BRCA1	HBOC core gene
177889	1	class 4/5	BRCA2	HBOC core gene
178061	1	class 4/5	BRCA1	HBOC core gene
178320	1	class 4/5	CHEK2	HBOC core gene
178835	1	class 3	MSH2	non-core gene
178963	1	class 4/5	PTEN	HBOC core gene
179033	1	class 4/5	BRCA1	HBOC core gene
179120	1	class 3	BARD1	HBOC core gene
179120	1	class 4/5	EPCAM	non-core gene
179120	1	class 4/5	MUTYH	non-core gene
179267	1	class 3	PALB2	HBOC core gene
179267	1	class 4/5	ATM	HBOC core gene
179560	1	class 3	RAD51D	HBOC core gene
179723	1	class 4/5	CHEK2	HBOC core gene
179740	1	class 4/5	ATM	HBOC core gene
179745	1	class 3	BRCA1	HBOC core gene
179760	1	class 3	STK11	HBOC core gene
179904	1	class 3	BRCA1	HBOC core gene
179935	1	class 3	MSH2	non-core gene
179935	1	class 3	MSH6	non-core gene
179946	1	class 3	ATM	HBOC core gene
180097	1	class 3	BARD1	HBOC core gene
180154	1	class 4/5	BRCA2	HBOC core gene
180254	1	class 3	PALB2	HBOC core gene
180267	1	class 3	BRCA2	HBOC core gene
180267	1	class 4/5	BRIP1	HBOC core gene
180432	1	class 4/5	BRCA1	HBOC core gene
180492	1	class 4/5	CHEK2	HBOC core gene
180635	1	class 4/5	BRCA1	HBOC core gene
180786	1	class 4/5	CHEK2	HBOC core gene
180936	1	class 3	POLE	non-core gene
180987	1	class 4/5	BRCA2	HBOC core gene
181036	1	class 3	BRCA2	HBOC core gene
181057	1	class 3	PALB2	HBOC core gene
181057	1	class 3	STK11	HBOC core gene
181070	1	class 3	ATM	HBOC core gene
181072	1	class 3	ATM	HBOC core gene
181072	1	class 3	NF1	HBOC core gene
181116	1	class 3	BARD1	HBOC core gene
181367	1	class 4/5	PALB2	HBOC core gene
181561	1	class 4/5	HOXB13	non-core gene
181880	1	class 3	RAD51D	HBOC core gene
