# Supplementary material for: Diagnostic yield and clinical relevance of expanded germline genetic testing for nearly 7000 suspected HBOC patients
Source: Eur J Hum Genet. 2023 May 15;31(8):925–30. doi: 10.1038/s41431-023-01380-2 (PMC10400578; doi:10.1038/s41431-023-01380-2)
Supplement: Supplementary file 3 — Table S3 [file 41431_2023_1380_MOESM3_ESM.xlsx]

## Sheet: Supplement_Table_S3
Table S3: Reevaluated variants across cancer associated genes. All variants were originally classified as VUS. Based on the now available data, the VUS were reevaluated and reclassified based on ACMG-AMP criteria. Of a total of 106 variants, 54 stayed as VUS and the remaining 52 variants could be regraded towards benign or pathogenic.
gene	class 1/2	class 3	class 4/5	total
BRCA1	8	5	3	16
BRCA2	15	9	1	25
PALB2	1	6	0	7
ATM	7	10	0	17
CHEK2	2	3	1	6
BRIP1	0	0	1	1
CDH1	1	3	0	4
MLH1	3	3	1	7
MSH2	0	2	1	3
MSH3	0	0	1	1
MSH6	1	4	0	5
MUTYH	0	1	0	1
NBN	0	2	0	2
NF1	0	0	1	1
PMS2	2	0	0	2
POLD1	0	2	0	2
RAD51D	1	2	0	3
RET	1	0	0	1
STK11	0	1	0	1
TP53	0	1	0	1
total	42	54	10	106
